# Supplementary material for: Polymorphisms in COMT and OPRM1 Collectively Contribute to Chronic Shoulder Pain and Disability in South African Breast Cancer Survivors’
Source: Genes (Basel). 2022 Dec 21;14(1):9. doi: 10.3390/genes14010009 (PMC9858584; doi:10.3390/genes14010009)
Supplement: Supplementary file 1 [file genes-14-00009-s001.zip]

Archive with 1 entries (1 files):
- genes-2084342-supplementary.pdf
